# Supplementary material for: Dinutuximab Beta Versus Naxitamab in the Treatment of Relapsed/Refractory Neuroblastoma in Patients with Stable Disease, Minor Response or Partial Response and Disease in Bone or Bone Marrow: Systematic Review and Matching-Adjusted Indirect Comparison
Source: Cancers (Basel). 2025 Aug 22;17(17):2723. doi: 10.3390/cancers17172723 (PMC12427561; doi:10.3390/cancers17172723)
Supplement: Supplementary file 1 [file cancers-17-02723-s001.zip]

Archive with 1 entries (1 files):
- cancers-3808240-supplementary.pdf
